# Supplementary material for: Plasma Concentrations and Cancer-Associated Mutations in Cell-Free Circulating DNA of Treatment-Naive Follicular Lymphoma for Improved Non-Invasive Diagnosis and Prognosis
Source: Front Oncol. 2022 Jun 16;12:870487. doi: 10.3389/fonc.2022.870487 (PMC9252432; doi:10.3389/fonc.2022.870487)
Supplement: Supplementary file 2 [file DataSheet_2.xlsx]

## Sheet: INFO
	Variant List Criteria
	1) Variants present in COSMIC database (release v89), and associated with hematopoietic and lymphoid tissues.
	2) Missense, nonsense, indel, or a splice site mutations.
	3) Variants with a VAF ≥ 0.5%.
	4) Variants in cfDNA or tumor tissue DNA with a VAF > 4 fold compared to that in the granulocyte gDNA.
	5) Variants with >5 forward and >5 reverse NGS reads.

## Sheet: FL Cases Variant List, Table S4
	Supplementary Table S4. Variants passed the determined criteria in all samples of 20 FL cases.
	FL Case Number	Chr	Start	End	Reference Allele	Variant Allele	Gene	Variant Class	COSMIC_ID	AA mutation	Sample Type	Total Read Depth	Variant Allele Fraction (%)	Wild Type Read Count	Variant Allele Read Count
	Case-01	7	2979501	2979501	T	G	CARD11	Missense	COSM133703	p.Q249P	FFPE tDNA	10083	34.6226	6582	3491
	Case-01	7	2979501	2979501	T	G	CARD11	Missense	COSM133703	p.Q249P	Plasma cfDNA	7863	7.10925	7303	559
	Case-01	7	2985468	2985468	A	T	CARD11	Missense	COSM43452	p.F115I	Plasma cfDNA	5995	1.01751	5922	61
	Case-02	1	2491292	2491292	C	T	TNFRSF14	Missense	COSM4170622	p.S112F	FFPE tDNA	1470	5.71429	1382	84
	Case-02	16	3781324	3781326	AGG	-	CREBBP	Indel	COSM291735	p.S1680del	FFPE tDNA	1275	29.4902	898	376
	Case-02	16	11349320	11349320	G	A	SOCS1	Nonsense	COSM4170737	p.Q6*	FFPE tDNA	690	15.6522	582	108
	Case-02	12	57498336	57498336	C	G	STAT6	Missense	COSM221036	p.G375R	FFPE tDNA	902	12.0843	792	109
	Case-03	7	2979501	2979501	T	G	CARD11	Missense	COSM133703	p.Q249P	FFPE tDNA	8653	3.24743	8369	281
	Case-03	16	3786704	3786704	A	G	CREBBP	Missense	COSM88744	p.Y1503H	FFPE tDNA	11653	18.5103	9473	2157
	Case-03	16	3786704	3786704	A	G	CREBBP	Missense	COSM88744	p.Y1503H	Plasma cfDNA	12365	0.671249	12271	83
	Case-03	12	49445028	49445028	G	A	KMT2D	Missense	COSM3753295	p.P813L	FFPE tDNA	5777	4.18903	5528	242
	Case-03	12	57496662	57496662	C	T	STAT6	Missense	COSM1988332	p.D419N	FFPE tDNA	7907	17.8702	6482	1413
	Case-03	12	57496662	57496662	C	T	STAT6	Missense	COSM1988332	p.D419N	Plasma cfDNA	8007	1.24891	7903	100
	Case-03	12	122460090	122460090	G	A	BCL7A	Splice site	COSM5715227		FFPE tDNA	745	2.14765	721	16
	Case-03	7	148508727	148508727	T	A	EZH2	Missense	COSM37028	p.Y646F	FFPE tDNA	6794	18.6635	5520	1268
	Case-03	7	148525904	148525904	C	G	EZH2	Missense	COSM3762470	p.D185H	FFPE tDNA	8975	2.58496	8729	232
	Case-03	2	160182302	160182302	C	T	BAZ2B	Missense	COSM3757702	p.S2024N	FFPE tDNA	10410	2.1902	10172	228
	Case-04	7	2977614	2977614	T	A	CARD11	Missense	COSM41660	p.D357V	FFPE tDNA	13788	28.4813	9836	3927
	Case-04	16	3781324	3781326	AGG	-	CREBBP	Indel	COSM291735	p.S1680del	FFPE tDNA	20255	28.4424	14445	5761
	Case-05	12	49430947	49430947	T	C	KMT2D	Missense	COSM5019244	p.M3398V	FFPE tDNA	3516	0.682594	3480	24
	Case-05	12	49433388	49433388	G	A	KMT2D	Nonsense	COSM220686	p.R2687*	FFPE tDNA	3327	32.5819	2242	1084
	Case-05	12	49433388	49433388	G	A	KMT2D	Nonsense	COSM220686	p.R2687*	Plasma cfDNA	464	6.89655	432	32
	Case-05	12	49433620	49433620	G	A	KMT2D	Nonsense	COSM4170426	p.R2645*	FFPE tDNA	4400	6.27273	4119	276
	Case-05	7	151919751	151919751	A	G	KMT2C	Missense	COSM4006667	p.C1114R	FFPE tDNA	4157	0.74573	4124	31
	Case-06	1	2491399	2491399	C	T	TNFRSF14	Nonsense	COSM220659	p.Q148*	FFPE tDNA	4705	5.52604	4440	260
	Case-06	7	2963941	2963943	GGA	-	CARD11	Indel	COSM1724481	p.S622del	FFPE tDNA	4290	1.09557	4238	47
	Case-06	7	2963941	2963943	GGA	-	CARD11	Indel	COSM1724481	p.S622del	Plasma cfDNA	10155	0.600689	10084	61
	Case-06	7	2963941	2963943	GGA	-	CARD11	Indel	COSM1724481	p.S622del	Plasma cfDNA after therapy	1814	0.771775	1796	14
	Case-06	16	3789636	3789636	C	T	CREBBP	Missense	COSM703032	p.C1408Y	FFPE tDNA	6156	41.8129	3574	2574
	Case-06	16	3789636	3789636	C	T	CREBBP	Missense	COSM703032	p.C1408Y	Plasma cfDNA	11177	2.08464	10928	233
	Case-06	17	5058808	5058808	G	A	USP6	Missense	COSM4997892	p.R912Q	FFPE tDNA	6086	0.657246	6042	40
	Case-06	17	37947776	37947776	A	C	IKZF3	Missense	COSM145512	p.L162R	FFPE tDNA	8958	20.8975	7066	1872
	Case-06	17	37947776	37947776	A	C	IKZF3	Missense	COSM145512	p.L162R	Plasma cfDNA	13686	0.774514	13563	106
	Case-06	12	57496661	57496661	T	C	STAT6	Missense	COSM220668	p.D419G	FFPE tDNA	8072	17.443	6655	1408
	Case-06	12	57496661	57496661	T	C	STAT6	Missense	COSM220668	p.D419G	Plasma cfDNA	11577	1.38205	11405	160
	Case-06	7	148508727	148508727	T	A	EZH2	Missense	COSM37028	p.Y646F	FFPE tDNA	6411	9.42131	5577	604
	Case-06	7	148508727	148508727	T	A	EZH2	Missense	COSM37028	p.Y646F	Plasma cfDNA	7263	1.15655	7175	84
	Case-06	7	148508728	148508728	A	T	EZH2	Missense	COSM37031	p.Y646N	FFPE tDNA	6446	2.66832	6153	172
	Case-07	18	60985809	60985809	C	T	BCL2	Missense	COSM220811	p.D31N	FFPE tDNA	2230	13.5426	1928	302
	Case-07	18	60985809	60985809	C	T	BCL2	Missense	COSM220811	p.D31N	Plasma cfDNA	1182	8.29103	1083	98
	Case-08	1	2489274	2489274	G	A	TNFRSF14	Splice site	COSM3356560		FFPE tDNA	846	24.7045	636	209
	Case-09	6	26156811	26156811	G	C	HIST1H1E	Missense	COSM145482	p.A65P	FFPE tDNA	3419	53.3489	1593	1824
	Case-09	6	26156811	26156811	G	C	HIST1H1E	Missense	COSM145482	p.A65P	Plasma cfDNA	768	5.20833	727	40
	Case-09	1	150727482	150727482	A	C	CTSS	Missense	COSM220485	p.Y132D	FFPE tDNA	8530	39.109	5193	3336
	Case-09	1	150727482	150727482	A	C	CTSS	Missense	COSM220485	p.Y132D	Plasma cfDNA	1943	11.1168	1726	216
	Case-09	X	153663735	153663735	G	A	ATP6AP1	Missense	COSM1316108	p.G363R	FFPE tDNA	5568	44.5941	3075	2483
	Case-09	X	153663735	153663735	G	A	ATP6AP1	Missense	COSM1316108	p.G363R	Plasma cfDNA	1745	7.50716	1613	131
	Case-10	6	41903707	41903707	G	A	CCND3	Missense	COSM144647	p.P284S	FFPE tDNA	2009	17.8198	1650	358
	Case-10	18	60985363	60985363	C	G	BCL2	Missense	COSM1580569	p.E179D	FFPE tDNA	6039	2.79848	5865	169
	Case-10	18	60985363	60985363	C	G	BCL2	Missense	COSM1580569	p.E179D	Plasma cfDNA	1959	1.12302	1926	22
	Case-10	18	60985743	60985743	G	A	BCL2	Missense	COSM220915	p.P53S	FFPE tDNA	2790	0.537634	2762	15
	Case-11	16	3801796	3801796	C	T	CREBBP	Missense	COSM96466	p.C1237Y	FFPE tDNA	4865	27.1942	3538	1323
	Case-11	16	3801796	3801796	C	T	CREBBP	Missense	COSM96466	p.C1237Y	Plasma cfDNA	1674	1.07527	1656	18
	Case-11	13	41240285	41240285	G	C	FOXO1	Missense	COSM4805886	p.S22W	FFPE tDNA	360	28.8889	240	104
	Case-11	12	57493818	57493818	T	A	STAT6	Missense	COSM5946952	p.D523V	FFPE tDNA	5626	44.9342	3088	2528
	Case-11	12	57493818	57493818	T	A	STAT6	Missense	COSM5946952	p.D523V	Plasma cfDNA	1719	1.62885	1686	28
	Case-11	18	60985311	60985311	C	T	BCL2	Missense	COSM5947452	p.G197S	FFPE tDNA	3583	31.3704	2456	1124
	Case-11	18	60985311	60985311	C	T	BCL2	Missense	COSM5947452	p.G197S	Plasma cfDNA	1560	0.769231	1545	12
	Case-11	18	60985508	60985508	G	A	BCL2	Missense	COSM220800	p.A131V	FFPE tDNA	3746	1.14789	3696	43
	Case-11	18	60985545	60985545	G	T	BCL2	Missense	COSM5654988	p.L119M	FFPE tDNA	3005	28.7521	2140	864
	Case-11	18	60985562	60985562	G	C	BCL2	Missense	COSM3357021	p.A113G	FFPE tDNA	2645	14.9338	2244	395
	Case-11	16	85936688	85936688	T	C	IRF8	Missense	COSM974537	p.Y23H	FFPE tDNA	4157	31.2004	2858	1297
	Case-11	16	85936688	85936688	T	C	IRF8	Missense	COSM974537	p.Y23H	Plasma cfDNA	1515	0.924092	1500	14
	Case-11	12	113496178	113496178	G	C	DTX1	Missense	COSM4609972	p.V61L	FFPE tDNA	3127	19.6674	2508	615
	Case-11	12	113496178	113496178	G	C	DTX1	Missense	COSM4609972	p.V61L	Plasma cfDNA	1886	0.954401	1867	18
	Case-12	18	60985514	60985514	C	T	BCL2	Missense	COSM5654982	p.R129H	FFPE tDNA	4931	4.21821	4719	208
	Case-12	18	60985731	60985731	G	A	BCL2	Missense	COSM220796	p.P57S	FFPE tDNA	2330	1.45923	2269	34
	Case-12	18	60985731	60985731	G	C	BCL2	Missense	COSM220825	p.P57A	FFPE tDNA	2330	1.03004	2269	24
	Case-12	18	60985793	60985793	C	T	BCL2	Missense	COSM4170947	p.G36D	FFPE tDNA	3260	0.705521	3231	23
	Case-14	6	26157009	26157009	C	T	HIST1H1E	Missense	COSM5715116	p.P131S	FFPE tDNA	1895	67.4406	608	1278
	Case-14	6	26157009	26157009	C	T	HIST1H1E	Missense	COSM5715116	p.P131S	Plasma cfDNA	752	33.7766	498	254
	Case-14	1	27105553	27105553	C	T	ARID1A	Nonsense	COSM51418	p.R1722*	FFPE tDNA	2445	33.456	1615	818
	Case-14	1	27105553	27105553	C	T	ARID1A	Nonsense	COSM51418	p.R1722*	Plasma cfDNA	3150	20.1905	2507	636
	Case-14	18	60985308	60985308	C	T	BCL2	Missense	COSM5656306	p.A198T	FFPE tDNA	2707	40.229	1616	1089
	Case-14	18	60985308	60985308	C	T	BCL2	Missense	COSM5656306	p.A198T	Plasma cfDNA	1571	13.049	1365	205
	Case-14	18	60985508	60985508	G	A	BCL2	Missense	COSM220800	p.A131V	FFPE tDNA	2736	0.657895	2705	18
	Case-14	18	60985545	60985545	G	C	BCL2	Missense	COSM220816	p.L119V	FFPE tDNA	2264	37.0583	1421	839
	Case-14	18	60985545	60985545	G	C	BCL2	Missense	COSM220816	p.L119V	Plasma cfDNA	1374	16.6667	1144	229
	Case-14	18	60985670	60985670	G	A	BCL2	Missense	COSM4170918	p.A77V	FFPE tDNA	1299	6.15858	1217	80
	Case-14	18	60985721	60985721	G	A	BCL2	Missense	COSM220803	p.A60V	FFPE tDNA	1361	21.6018	1063	294
	Case-14	18	60985721	60985721	G	A	BCL2	Missense	COSM220803	p.A60V	Plasma cfDNA	638	8.62069	583	55
	Case-14	18	60985725	60985725	G	C	BCL2	Missense	COSM220907	p.P59A	FFPE tDNA	1393	0.933238	1378	13
	Case-14	18	60985760	60985760	C	T	BCL2	Missense	COSM220809	p.G47D	Plasma cfDNA	1010	1.38614	995	14
	Case-14	18	60985877	60985877	C	T	BCL2	Missense	COSM2881912	p.G8E	FFPE tDNA	2848	5.05618	2700	144
	Case-14	12	113496087	113496087	G	A	DTX1	Nonsense	COSM145349	p.W30*	FFPE tDNA	2208	0.588768	2191	13
	Case-14	12	122460028	122460028	A	G	BCL7A	Missense	COSM1580594	p.R11G	FFPE tDNA	271	47.9705	141	130
	Case-14	12	122460028	122460028	A	G	BCL7A	Missense	COSM1580594	p.R11G	Plasma cfDNA	342	21.345	269	73
	Case-15	16	3789628	3789628	C	T	CREBBP	Missense	COSM166406	p.G1411R	FFPE tDNA	13696	31.0529	9407	4253
	Case-15	13	41240288	41240288	C	T	FOXO1	Missense	COSM5948479	p.R21H	FFPE tDNA	3588	16.6388	2978	597
	Case-15	12	57496662	57496662	C	T	STAT6	Missense	COSM1988332	p.D419N	FFPE tDNA	11855	12.1215	10371	1437
	Case-15	9	139399177	139399177	C	T	NOTCH1	Missense	COSM33748	p.G1656S	Plasma cfDNA	2395	0.542797	2379	13
	Case-16	15	45003808	45003808	C	T	B2M	Nonsense	COSM1580548	p.Q22*	Plasma cfDNA	3141	1.78287	3081	56
	Case-16	17	62006799	62006799	A	C	CD79B	Missense	COSM1737939	p.Y196D	FFPE tDNA	8317	9.25815	7533	770
	Case-16	17	62006799	62006799	A	C	CD79B	Missense	COSM1737939	p.Y196D	Plasma cfDNA	7690	13.472	6647	1036
	Case-16	12	92539174	92539174	C	G	BTG1	Missense	COSM220618	p.E46D	Plasma cfDNA	2330	8.24034	2136	192
	Case-17	16	3790455	3790455	G	A	CREBBP	Nonsense	COSM88763	p.R1360*	FFPE tDNA	5223	0.650967	5180	34
	Case-17	16	3807902	3807902	G	A	CREBBP	Nonsense	COSM88760	p.R1173*	FFPE tDNA	1724	1.62413	1694	28
	Case-17	17	7577017	7577017	A	-	TP53	Splice site	COSM85958		FFPE tDNA	5351	0.87834	5294	47
	Case-17	16	11348857	11348857	C	T	SOCS1	Missense	COSM1161151	p.R160H	FFPE tDNA	698	1.7192	684	12
	Case-17	16	24046763	24046763	C	T	PRKCB	Missense	COSM5706062	p.R142C	FFPE tDNA	4411	0.612106	4378	27
	Case-17	6	26156937	26156937	C	T	HIST1H1E	Missense	COSM3357987	p.L107F	FFPE tDNA	554	2.16606	539	12
	Case-17	3	38181423	38181423	G	A	MYD88	Missense	COSM2986019	p.A146T	FFPE tDNA	2658	0.865312	2631	23
	Case-17	1	85733605	85733605	G	C	BCL10	Nonsense	COSM220637	p.S136*	FFPE tDNA	1560	2.11538	1527	33
	Case-17	6	131958561	131958561	G	A	ENPP3	Missense	COSM5650796	p.V13I	FFPE tDNA	321	6.23053	301	20
	Case-17	6	138199744	138199744	G	T	TNFAIP3	Nonsense	COSM4766046	p.E388*	FFPE tDNA	4020	0.771144	3985	31
	Case-17	7	148508727	148508727	T	A	EZH2	Missense	COSM37028	p.Y646F	FFPE tDNA	767	31.2907	527	240
	Case-17	7	151845580	151845580	G	A	KMT2C	Nonsense	COSM1166702	p.R4478*	FFPE tDNA	3304	1.18039	3259	39
	Case-18	1	27106916	27106917	AG	-	ARID1A	Indel	COSM1582021	p.Q2176Rfs*48	FFPE tDNA	2383	27.2765	1714	650
	Case-18	1	27106916	27106917	AG	-	ARID1A	Indel	COSM1582021	p.Q2176Rfs*48	Plasma cfDNA	516	22.093	402	114
	Case-18	18	60985292	60985292	C	T	BCL2	Missense	COSM1316823	p.S203N	FFPE tDNA	2527	29.4025	1783	743
	Case-18	18	60985292	60985292	C	T	BCL2	Missense	COSM1316823	p.S203N	Plasma cfDNA	450	16	378	72
	Case-18	18	60985311	60985311	C	T	BCL2	Missense	COSM5947452	p.G197S	FFPE tDNA	2645	29.5274	1858	781
	Case-18	18	60985311	60985311	C	T	BCL2	Missense	COSM5947452	p.G197S	Plasma cfDNA	466	15.4506	394	72
	Case-18	18	60985721	60985721	G	T	BCL2	Missense	COSM220880	p.A60D	FFPE tDNA	764	27.7487	552	212
	Case-18	18	60985722	60985722	C	T	BCL2	Missense	COSM220897	p.A60T	FFPE tDNA	774	27.261	563	211
	Case-18	18	60985725	60985725	G	C	BCL2	Missense	COSM220907	p.P59A	FFPE tDNA	814	28.0098	586	228
	Case-18	18	60985890	60985890	C	G	BCL2	Missense	COSM1649430	p.A4P	FFPE tDNA	2177	2.61828	2116	57
	Case-18	17	62006794	62006794	C	G	CD79B	Missense	COSM5045028	p.E198D	FFPE tDNA	2321	1.55106	2285	36
	Case-18	17	62006836	62006836	C	T	CD79B	Splice site	COSM5045045		FFPE tDNA	1976	32.2368	1337	637
	Case-18	7	148506437	148506437	G	A	EZH2	Missense	COSM220529	p.A692V	FFPE tDNA	1406	4.90754	1336	69
	Case-18	7	148506437	148506437	G	A	EZH2	Missense	COSM220529	p.A692V	Plasma cfDNA	500	4.8	476	24
	Case-20	16	3786704	3786704	A	C	CREBBP	Missense	COSM88743	p.Y1503D	FFPE tDNA	513	55.9454	226	287
